# Supplementary material for: Global Circulation Dynamics and Its Determinants of Dengue Virus: A Network Evolution and Model Study from 1990 to 2019
Source: Viruses. 2025 Aug 4;17(8):1078. doi: 10.3390/v17081078 (PMC12390658; doi:10.3390/v17081078)
Supplement: Supplementary file 1 [file viruses-17-01078-s001.zip]

Archive with 1 entries (1 files):
- viruses-3735155-supplementary.pdf
